# Supplementary material for: Analysis of Patients with Severe ARDS on VV ECMO Treated with Inhaled NO: A Retrospective Observational Study
Source: J Clin Med. 2024 Mar 8;13(6):1555. doi: 10.3390/jcm13061555 (PMC10970905; doi:10.3390/jcm13061555)
Supplement: Supplementary file 1 [file jcm-13-01555-s001.zip]

Archive with 1 entries (1 files):
- jcm-2905163-supplementary.pdf
